# Supplementary material for: The relationship between human blood metabolites and preeclampsia-eclampsia: A Mendelian randomization study
Source: Medicine (Baltimore). 2024 Mar 29;103(13):e37505. doi: 10.1097/MD.0000000000037505 (PMC10977518; doi:10.1097/MD.0000000000037505)
Supplement: Supplementary file 1 [file medi-103-e37505-s001.xlsx]

## Sheet: Sheet1
Table S1. 1 Characteristics of the Summary Datasets for PE
NO.Phenotype		Ethnic	SNPs	case	control	Sample size	Prevalence (%)
Preeclampsia		Finland	20161294	6663	194266	200929	3.31
Eclampsia		Finland	20160400	452	194266	194718	0.23
