# Supplementary material for: The relationship between human blood metabolites and preeclampsia-eclampsia: A Mendelian randomization study
Source: Medicine (Baltimore). 2024 Mar 29;103(13):e37505. doi: 10.1097/MD.0000000000037505 (PMC10977518; doi:10.1097/MD.0000000000037505)
Supplement: Supplementary file 2 [file medi-103-e37505-s002.xlsx]

## Sheet: Sheet1
Table S2. The F statistic for all SNPs results of Mendelian randomization analysis.
ID	F
	min	max
M00053	20.2445	77.8335
M00054	18.9429	47.4439
M00059	19.7017	55.6594
M00060	17.6352	80.978
M00063	18.4344	39.0486
M00064	20.032	46.475
M00513	19.0779	33.3736
M00527	19.5016	25.8701
M00542	19.8757	25.8744
M00553	19.565	26.9269
M00569	20.0637	56.0603
M00575	19.8453	23.258
M00577	20.002	23.7779
M00584	19.4584	334.494
M00599	19.6316	24.9931
M00606	19.8607	65.7722
M01105	19.7082	29.7853
M01107	19.3065	26.535
M01110	19.7477	380.927
M01114	19.6692	29.6661
M01121	20.3544	59.031
M01123	19.8261	50.0579
M01125	18.7727	28.215
M01284	19.0029	26.4829
M01299	18.7727	57.1759
M01301	19.7477	70.7386
M01302	18.5926	30.5661
M01303	19.6679	37.8589
M01336	19.4499	39.5743
M01356	19.9457	32.3388
M01358	19.7477	87.8667
M01359	19.3547	32.8621
M01361	19.8247	29.82
M01365	19.5583	28.1145
M01444	19.1875	31.632
M01493	19.3547	27.6397
M01494	19.4348	482.353
M01508	18.7725	40.5703
M01515	19.7973	28.452
M01558	19.2564	257.702
M01561	19.3547	27.2458
M01564	18.621	53.4842
M01572	19.5583	27.1193
M01573	19.6621	24.2788
M01585	19.257	29.0321
M01604	18.7727	418.931
M01605	19.6587	24.6468
M01638	19.2781	26.9026
M01640	19.7182	26.0999
M01644	19.0779	32.7349
M01645	19.2571	30.8558
M01649	21.0012	45.5501
M01670	19.5583	24.6243
M01712	19.0361	26.1291
M01769	18.7725	33.904
M01898	19.2571	261.78
M02132	18.7727	42.6216
M02137	19.7737	760.709
M02342	19.3	26.0898
M02730	19.4347	77.6795
M02734	19.2569	33.3732
M03127	19.6488	65.2676
M03141	19.1792	79.9229
M03147	19.945	25.9068
M11438	20.227	26.5549
M12017	19.0934	29.8179
M12035	18.7727	30.8558
M12067	18.7725	30.9327
M12129	19.0946	34.6689
M12261	19.5544	25.5906
M12593	19.8826	30.566
M12626	19.2689	22.374
M12768	19.4197	23.0334
M12774	19.2571	72.2304
M15122	19.0949	27.9312
M15140	18.7727	106.473
M15335	19.9402	23.3208
M15365	19.1998	23.8637
M15488	18.9429	33.2228
M15500	19.2571	293.186
M15506	19.1354	29.152
M15630	18.0577	1305.96
M15650	19.2196	30.6662
M15676	19.2571	67.8016
M15677	19.5897	25.0523
M15749	19.5821	45.3222
M15753	19.4666	23.8927
M15778	19.0779	27.2641
M15958	19.5427	22.5021
M15990	19.1038	25.8825
M15996	19.8517	24.1891
M16634	19.7651	21.9235
M16816	19.4147	24.2263
M16818	19.5014	24.9929
M16821	19.0945	28.4337
M16822	19.0038	47.6817
M16823	19.5192	23.7275
M17799	18.1068	43.9373
M17805	19.5311	23.2601
M17807	19.531	45.1143
M17945	19.0779	27.2641
M18254	19.6859	25.91
M18281	19.5491	27.6527
M18283	19.9986	27.0591
M18335	19.6388	27.0438
M18349	19.4196	50.0281
M18357	19.7133	25.2431
M18369	19.4128	28.0201
M18392	19.5835	23.9117
M18394	19.822	27.5262
M18467	19.8205	92.5505
M18474	19.4008	32.3748
M18476	20.051	23.8181
M18477	20.463	24.2665
M18494	19.4677	25.1297
M18497	19.7988	25.8785
M18929	19.2196	28.8143
M19323	19.9362	21.95
M19324	19.8201	27.3847
M19362	19.8712	28.1095
M19364	18.9792	30.2385
M19368	19.5578	26.1593
M19396	19.5102	24.9922
M19414	19.7449	25.2174
M19415	20.3627	25.5176
M19934	18.7727	53.7632
M20489	18.9429	33.9042
M20675	19.0949	190.797
M20699	19.2196	43.2441
M21044	19.2654	28.4367
M21047	19.2782	33.7412
M21049	19.5927	30.9313
M21127	20.0779	26.116
M21151	19.6102	23.9364
M21184	20.0145	36.8131
M21188	19.4193	27.6514
M21630	18.8839	401.067
M22030	19.5573	76.218
M22032	19.0864	23.3529
M22116	19.8999	41.0652
M22130	19.6054	88.9396
M22138	19.6023	69.4093
M22175	19.7754	82.7668
M22177	18.4843	42.2371
M22189	19.1997	24.6026
M22481	19.0779	146.639
M22548	19.2195	29.2319
M22649	19.5576	25.7383
M22842	19.7977	22.2298
M24074	19.4357	27.1587
M25459	19.0779	81.9807
M25599	19.2912	35.9887
M27256	19.2571	25.5516
M27273	19.9699	25.5677
M27278	19.5142	159.437
M27447	19.573	44.5292
M27513	19.2918	40.0999
M27531	20.0532	28.6774
M27672	20.2886	24.9716
M27710	19.4343	254.803
M27716	19.5337	686.389
M27718	19.7721	105.034
M27722	19.54	23.185
M27728	19.0125	27.9287
M27738	19.477	24.9932
M30805	19.2192	28.3093
M31453	19.5629	24.9931
M31522	19.7523	22.5479
M31536	19.4734	30.3522
M31548	19.8783	21.989
M31555	19.5752	23.7591
M31591	19.5215	508.646
M31787	19.8982	40.1551
M32197	19.6988	51.7152
M32198	19.0949	99.26
M32315	18.7727	122.264
M32319	18.9291	21.7531
M32322	26.7364	28.8444
M32328	19.7052	453.695
M32338	19.0044	686.615
M32339	19.2571	59.3645
M32346	19.5249	34.9217
M32348	18.7727	67.5072
M32379	20.0363	87.8619
M32388	19.7354	31.6283
M32393	19.686	33.5342
M32405	19.3085	86.7603
M32418	19.1354	63.9826
M32425	19.3547	56.2347
M32445	19.5511	30.061
M32452	19.5404	147.537
M32489	19.2571	28.0431
M32492	18.7727	32.7349
M32497	19.2498	273.749
M32504	19.3289	56.8793
M32518	19.4144	35.9902
M32549	21.2099	56.1318
M32553	19.6937	26.8788
M32557	19.7596	23.6922
M32560	19.5981	25.9781
M32564	19.5013	50.9387
M32578	19.5507	104.209
M32586	19.7817	426.106
M32587	19.8376	66.1625
M32593	19.5359	26.3949
M32616	19.5084	23.5377
M32632	19.2571	50.7474
M32634	19.2571	44.4286
M32635	19.6069	157.998
M32644	19.5403	33.3735
M32651	19.492	31.1616
M32654	19.42	108.964
M32672	19.2919	107.9
M32675	19.4584	30.8784
M32691	19.4822	29.7435
M32698	19.3547	82.368
M32709	19.42	117.117
M32729	19.0772	35.3603
M32735	19.5888	54.5914
M32739	19.8987	24.6602
M32740	18.7726	72.2303
M32753	19.5535	64.2495
M32754	19.5008	28.8353
M32755	19.7242	27.7088
M32757	19.531	653.261
M32758	19.5305	516.459
M32759	19.6064	537.685
M32761	19.6447	78.4275
M32762	19.5826	45.19
M32769	19.6629	29.8865
M32786	19.6216	57.7889
M32787	19.6297	51.654
M32795	19.9573	114.481
M32800	19.6744	34.2312
M32802	19.6367	24.4108
M32808	20.376	137.94
M32814	19.2194	26.9816
M32836	21.6682	49.5654
M32838	19.7732	30.8226
M32846	19.5573	1431.87
M32847	19.3286	643.129
M32854	19.4564	25.7169
M32855	19.4763	400.619
M32857	19.7908	23.2932
M32863	19.6839	24.8833
M32867	18.5511	47.0076
M32869	19.393	25.1381
M32910	18.7727	817.065
M32980	19.7962	104.132
M33009	20.225	23.0474
M33084	19.5385	54.1935
M33131	19.346	55.1091
M33132	18.7727	296.975
M33137	19.8515	93.7284
M33138	19.6994	516.586
M33140	19.3547	26.9819
M33144	19.5527	172.397
M33150	19.5981	25.7677
M33163	19.7179	28.8432
M33165	20.0405	68.7436
M33173	19.0219	61.1158
M33178	17.9923	40.2123
M33188	20.0171	22.5105
M33190	19.6437	25.1716
M33192	19.5068	24.8883
M33194	19.6387	23.8391
M33195	20.1317	23.9459
M33197	20.4653	23.524
M33203	19.5661	33.495
M33204	19.4745	22.7184
M33221	19.5692	25.2071
M33228	18.8722	431.594
M33230	18.9795	40.5925
M33250	19.831	210.409
M33353	19.5044	27.4635
M33359	19.5662	30.9297
M33363	19.9118	26.2051
M33364	19.777	23.7301
M33380	19.0948	28.6459
M33384	19.6761	25.6182
M33389	18.6209	45.3726
M33390	19.5513	28.1381
M33391	19.5061	31.0895
M33408	19.6022	26.9057
M33415	19.5579	499.082
M33420	19.5174	26.8002
M33422	18.7726	34.0185
M33423	18.9084	49.6595
M33441	20.7593	217.503
M33442	19.2571	27.2642
M33443	19.6913	22.3592
M33447	19.3547	58.4428
M33453	19.4569	30.1237
M33477	18.9795	54.5807
M33488	19.4839	29.0758
M33507	18.1559	2912.93
M33508	19.7881	226.604
M33509	19.3545	33.9626
M33510	19.6718	48.4497
M33515	18.9793	44.4319
M33531	19.2332	22.777
M33587	19.545	27.3877
M33609	19.4797	31.8941
M33610	19.3091	32.509
M33627	19.9076	23.0701
M33633	19.8479	25.718
M33637	19.4854	22.2098
M33638	19.5799	23.4456
M33652	19.5842	27.977
M33653	19.4875	26.5822
M33658	19.7551	27.3122
M33666	19.1345	99.1368
M33675	19.5238	25.4853
M33683	19.5377	27.2081
M33751	19.2244	28.3299
M33782	19.9165	25.9066
M33801	19.6468	84.5442
M33821	19.3547	78.9909
M33822	19.9553	23.7062
M33833	19.5892	24.856
M33835	19.8904	27.607
M33864	19.6325	22.8623
M33871	19.5685	33.6297
M33877	19.3462	32.6479
M33883	19.4258	100.458
M33884	19.502	110.989
M33885	19.6254	25.3997
M33892	19.4336	28.5577
M33901	19.6254	192.55
M33910	19.723	25.1836
M33935	19.9162	25.7881
M33936	19.6936	347.728
M33937	20.2444	129.039
M33939	19.3078	24.4077
M33941	19.4491	188.508
M33955	19.42	28.4367
M33957	19.49	24.801
M33960	19.6955	25.8701
M33961	19.6996	26.1488
M33968	19.7247	39.4994
M33969	19.5535	63.9825
M33971	19.7687	22.6143
M33972	19.7187	30.5042
M33973	19.6069	339.941
M34035	19.5187	21.7075
M34040	19.4346	726.344
M34062	19.5404	37.9094
M34106	19.6291	252.147
M34109	19.6042	29.7513
M34112	20.0067	24.2945
M34123	19.2917	87.3258
M34214	19.8376	134.933
M34221	19.5989	24.1857
M34244	19.42	37.0258
M34245	19.5124	26.0881
M34283	19.1354	182.184
M34289	19.3804	24.9781
M34306	19.7474	134.879
M34314	19.5769	25.2349
M34322	19.0642	48.0969
M34327	19.768	24.969
M34329	19.3702	22.4293
M34336	19.6467	28.4332
M34338	19.4265	35.9015
M34339	19.4634	27.6434
M34344	19.3527	28.2084
M34350	19.3992	32.4714
M34359	18.7722	50.5981
M34365	17.412	38.8355
M34384	19.696	22.3816
M34389	19.5485	264.864
M34390	19.4999	30.8531
M34395	19.3526	120.109
M34400	19.3532	24.5212
M34404	20.7235	29.405
M34407	20.0608	179.71
M34409	19.4579	42.0408
M34416	19.5013	46.4166
M34419	19.4958	26.5549
M34420	19.6923	211.802
M34441	19.4313	26.4584
M34453	18.5511	25.1165
M34456	19.2898	25.8672
M34469	20.0298	28.7202
M34481	19.8189	1151.83
M34499	19.4896	24.3801
M34513	19.7053	23.3467
M34516	19.557	29.2266
M34527	19.3244	73.7376
M34530	19.458	23.5884
M34533	19.3929	67.126
M34534	19.3521	37.7194
M34535	19.8505	28.0572
M34539	19.4171	36.5451
M34674	19.4166	44.0358
M34732	19.7472	22.0313
M34761	20.094	32.2122
M34878	19.404	23.5288
M34912	19.6056	33.5066
M35114	19.1861	22.9114
M35126	19.6357	30.0934
M35127	18.8839	30.0222
M35137	19.5377	35.9853
M35159	20.5768	49.351
M35160	19.608	24.8048
M35186	19.42	185.328
M35187	19.707	303.716
M35189	19.7238	602.909
M35193	18.9789	163.425
M35240	19.4082	22.075
M35253	20.0781	26.5548
M35254	19.5014	28.9859
M35255	19.5086	31.7402
M35257	19.1869	36.8831
M35270	19.0948	33.3735
M35305	19.1585	23.7669
M35320	19.6069	26.5549
M35322	19.5136	27.4675
M35326	19.2557	40.8037
M35327	19.6857	24.9928
M35331	19.476	25.9685
M35397	19.9807	28.6462
M35431	19.1647	30.2414
M35433	19.7667	68.8192
M35439	19.0949	191.821
M35451	19.4151	32.0137
M35464	19.0041	50.6797
M35472	19.7136	37.4314
M35527	19.33	24.0381
M35551	19.6898	31.7021
M35626	19.4023	27.8474
M35628	19.4348	36.5375
M35631	18.7726	76.2845
M35635	19.8381	23.4965
M35669	19.758	264.231
M35675	18.621	34.0185
M35678	19.747	229.015
M35718	19.2196	88.336
M35754	19.1726	32.3005
M35854	19.402	28.6287
M35977	19.54	26.7381
M35978	19.4633	25.2713
M36009	19.6396	41.8513
M36095	19.7651	24.8625
M36097	19.2183	28.524
M36098	20.0031	30.8711
M36099	19.5899	28.1585
M36103	19.6173	29.2146
M36115	20.1589	93.6977
M36131	19.6438	58.7117
M36134	19.5019	91.3662
M36230	19.7761	70.4479
M36300	19.9699	23.8319
M36376	20.3556	26.6595
M36399	19.4193	47.6179
M36468	20.2872	23.8257
M36515	19.2405	27.0326
M36552	19.4582	61.8946
M36553	19.5397	198.897
M36559	19.5397	24.955
M36585	19.5063	24.8361
M36589	19.3347	34.9528
M36673	19.5732	27.2613
M36738	20.1446	26.7475
M36754	19.6954	87.0858
M36756	19.6289	25.7905
M36776	19.4584	24.9932
M36802	19.8338	23.3503
M36808	19.2568	29.6334
M36850	19.9946	27.8915
M37004	19.883	21.1746
M37058	18.6204	413.318
M37097	19.6212	125.087
M37104	19.3235	26.3822
M37112	19.4592	24.9227
M37190	19.6431	128.003
M37202	19.6599	415.857
M37203	19.4584	77.7391
M37253	19.4191	24.2023
M37459	19.7914	22.182
M37506	18.7727	35.9872
M38150	20.6078	25.7115
M38178	19.1649	285.156
M38768	19.6047	28.8823
ID	F
	min	max
M00054	18.9429	47.4439
M00059	19.7017	55.6594
M00060	17.6352	80.978
M00063	18.4344	39.0486
M00064	20.032	46.475
M00513	19.0779	33.3736
M00527	19.5016	25.8701
M00542	19.8757	25.8744
M00553	19.565	26.9269
M00569	20.0637	56.0603
M00575	19.8453	23.258
M00577	20.002	23.7779
M00584	19.4584	334.494
M00599	19.6316	24.9931
M00606	19.8607	65.7722
M01105	19.7082	29.7853
M01107	19.3065	26.535
M01110	19.7477	380.927
M01114	19.6692	29.6661
M01121	20.3544	59.031
M01123	19.8261	50.0579
M01125	18.7727	28.215
M01284	19.0029	26.4829
M01299	18.7727	57.1759
M01301	19.7477	70.7386
M01302	18.5926	30.5661
M01303	19.6679	37.8589
M01336	19.4499	39.5743
M01356	19.9457	32.3388
M01358	19.7477	87.8667
M01359	19.3547	32.8621
M01361	19.8247	29.82
M01365	19.5583	28.1145
M01444	19.1875	31.632
M01493	19.3547	27.6397
M01494	19.4348	482.353
M01508	18.7725	40.5703
M01515	19.7973	28.452
M01558	19.2564	257.702
M01561	19.3547	27.2458
M01564	18.621	53.4842
M01572	19.5583	27.1193
M01573	19.6621	24.2788
M01585	19.257	29.0321
M01604	18.7727	418.931
M01605	19.6587	24.6468
M01638	19.2781	26.9026
M01640	19.7182	26.0999
M01644	19.0779	32.7349
M01645	19.2571	30.8558
M01649	21.0012	45.5501
M01670	19.5583	24.6243
M01712	19.0361	26.1291
M01769	18.7725	33.904
M01898	19.2571	261.78
M02132	18.7727	42.6216
M02137	19.7737	760.709
M02342	19.3	26.0898
M02730	19.4347	77.6795
M02734	19.2569	33.3732
M03127	19.6488	65.2676
M03141	19.1792	79.9229
M03147	19.945	25.9068
M11438	20.227	26.5549
M12017	19.0934	29.8179
M12035	18.7727	30.8558
M12067	18.7725	30.9327
M12129	19.0946	34.6689
M12261	19.5544	25.5906
M12593	19.8826	30.566
M12626	19.2689	22.374
M12768	19.4197	23.0334
M12774	19.2571	72.2304
M15122	19.0949	27.9312
M15140	18.7727	106.473
M15335	19.9402	23.3208
M15365	19.1998	23.8637
M15488	18.9429	33.2228
M15500	19.2571	293.186
M15506	19.1354	29.152
M15630	18.0577	1305.96
M15650	19.2196	30.6662
M15676	19.2571	67.8016
M15677	19.5897	25.0523
M15749	19.5821	45.3222
M15753	19.4666	23.8927
M15778	19.0779	27.2641
M15958	19.5427	22.5021
M15990	19.1038	25.8825
M15996	19.8517	24.1891
M16634	19.7651	21.9235
M16816	19.4147	24.2263
M16818	19.5014	24.9929
M16821	19.0945	28.4337
M16822	19.0038	47.6817
M16823	19.5192	23.7275
M17799	18.1068	43.9373
M17805	19.5311	23.2601
M17807	19.531	45.1143
M17945	19.0779	27.2641
M18254	19.6859	25.91
M18281	19.5491	27.6527
M18283	19.9986	27.0591
M18335	19.6388	27.0438
M18349	19.4196	50.0281
M18357	19.7133	25.2431
M18369	19.4128	28.0201
M18392	19.5835	23.9117
M18394	19.822	27.5262
M18467	19.8205	92.5505
M18474	19.4008	32.3748
M18476	20.051	23.8181
M18477	20.463	24.2665
M18494	19.4677	25.1297
M18497	19.7988	25.8785
M18929	19.2196	28.8143
M19323	19.9362	21.95
M19324	19.8201	27.3847
M19362	19.8712	28.1095
M19364	18.9792	30.2385
M19368	19.5578	26.1593
M19396	19.5102	24.9922
M19414	19.7449	25.2174
M19415	20.3627	25.5176
M19934	18.7727	53.7632
M20489	18.9429	33.9042
M20675	19.0949	190.797
M20699	19.2196	43.2441
M21044	19.2654	28.4367
M21047	19.2782	33.7412
M21049	19.5927	30.9313
M21127	20.0779	26.116
M21151	19.6102	23.9364
M21184	20.0145	36.8131
M21188	19.4193	27.6514
M21630	18.8839	401.067
M22030	19.5573	76.218
M22032	19.0864	23.3529
M22116	19.8999	41.0652
M22130	19.6054	88.9396
M22138	19.6023	69.4093
M22175	19.7754	82.7668
M22177	18.4843	42.2371
M22189	19.1997	24.6026
M22481	19.0779	146.639
M22548	19.2195	29.2319
M22649	19.5576	25.7383
M22842	19.7977	22.2298
M24074	19.4357	27.1587
M25459	19.0779	81.9807
M25599	19.2912	35.9887
M27256	19.2571	25.5516
M27273	19.9699	25.5677
M27278	19.5142	159.437
M27447	19.573	44.5292
M27513	19.2918	40.0999
M27531	20.0532	28.6774
M27672	20.2886	24.9716
M27710	19.4343	254.803
M27716	19.5337	686.389
M27718	19.7721	105.034
M27722	19.54	23.185
M27728	19.0125	27.9287
M27738	19.477	24.9932
M30805	19.2192	28.3093
M31453	19.5629	24.9931
M31522	19.7523	22.5479
M31536	19.4734	30.3522
M31548	19.8783	21.989
M31555	19.5752	23.7591
M31591	19.5215	508.646
M31787	19.8982	40.1551
M32197	19.6988	51.7152
M32198	19.0949	99.26
M32315	18.7727	122.264
M32319	18.9291	21.7531
M32322	26.7364	28.8444
M32328	19.7052	453.695
M32338	19.0044	686.615
M32339	19.2571	59.3645
M32346	19.5249	34.9217
M32348	18.7727	67.5072
M32379	20.0363	87.8619
M32388	19.7354	31.6283
M32393	19.686	33.5342
M32405	19.3085	86.7603
M32418	19.1354	63.9826
M32425	19.3547	56.2347
M32445	19.5511	30.061
M32452	19.5404	147.537
M32489	19.2571	28.0431
M32492	18.7727	32.7349
M32497	19.2498	273.749
M32504	19.3289	56.8793
M32518	19.4144	35.9902
M32549	21.2099	56.1318
M32553	19.6937	26.8788
M32557	19.7596	23.6922
M32560	19.5981	25.9781
M32564	19.5013	50.9387
M32578	19.5507	104.209
M32586	19.7817	426.106
M32587	19.8376	66.1625
M32593	19.5359	26.3949
M32616	19.5084	23.5377
M32632	19.2571	50.7474
M32634	19.2571	44.4286
M32635	19.6069	157.998
M32644	19.5403	33.3735
M32651	19.492	31.1616
M32654	19.42	108.964
M32672	19.2919	107.9
M32675	19.4584	30.8784
M32691	19.4822	29.7435
M32698	19.3547	82.368
M32709	19.42	117.117
M32729	19.0772	35.3603
M32735	19.5888	54.5914
M32739	19.8987	24.6602
M32740	18.7726	72.2303
M32753	19.5535	64.2495
M32754	19.5008	28.8353
M32755	19.7242	27.7088
M32757	19.531	653.261
M32758	19.5305	516.459
M32759	19.6064	537.685
M32761	19.6447	78.4275
M32762	19.5826	45.19
M32769	19.6629	29.8865
M32786	19.6216	57.7889
M32787	19.6297	51.654
M32795	19.9573	114.481
M32800	19.6744	34.2312
M32802	19.6367	24.4108
M32808	20.376	137.94
M32814	19.2194	26.9816
M32836	21.6682	49.5654
M32838	19.7732	30.8226
M32846	19.5573	1431.87
M32847	19.3286	643.129
M32854	19.4564	25.7169
M32855	19.4763	400.619
M32857	19.7908	23.2932
M32863	19.6839	24.8833
M32867	18.5511	47.0076
M32869	19.393	25.1381
M32910	18.7727	817.065
M32980	19.7962	104.132
M33009	20.225	23.0474
M33084	19.5385	54.1935
M33131	19.346	55.1091
M33132	18.7727	296.975
M33137	19.8515	93.7284
M33138	19.6994	516.586
M33140	19.3547	26.9819
M33144	19.5527	172.397
M33150	19.5981	25.7677
M33163	19.7179	28.8432
M33165	20.0405	68.7436
M33173	19.0219	61.1158
M33178	17.9923	40.2123
M33188	20.0171	22.5105
M33190	19.6437	25.1716
M33192	19.5068	24.8883
M33194	19.6387	23.8391
M33195	20.1317	23.9459
M33197	20.4653	23.524
M33203	19.5661	33.495
M33204	19.4745	22.7184
M33221	19.5692	25.2071
M33228	18.8722	431.594
M33230	18.9795	40.5925
M33250	19.831	210.409
M33353	19.5044	27.4635
M33359	19.5662	30.9297
M33363	19.9118	26.2051
M33364	19.777	23.7301
M33380	19.0948	28.6459
M33384	19.6761	25.6182
M33389	18.6209	45.3726
M33390	19.5513	28.1381
M33391	19.5061	31.0895
M33408	19.6022	26.9057
M33415	19.5579	499.082
M33420	19.5174	26.8002
M33422	18.7726	34.0185
M33423	18.9084	49.6595
M33441	20.7593	217.503
M33442	19.2571	27.2642
M33443	19.6913	22.3592
M33447	19.3547	58.4428
M33453	19.4569	30.1237
M33477	18.9795	54.5807
M33488	19.4839	29.0758
M33507	18.1559	2912.93
M33508	19.7881	226.604
M33509	19.3545	33.9626
M33510	19.6718	48.4497
M33515	18.9793	44.4319
M33531	19.2332	22.777
M33587	19.545	27.3877
M33609	19.4797	31.8941
M33610	19.3091	32.509
M33627	19.9076	23.0701
M33633	19.8479	25.718
M33637	19.4854	22.2098
M33638	19.5799	23.4456
M33652	19.5842	27.977
M33653	19.4875	26.5822
M33658	19.7551	27.3122
M33666	19.1345	99.1368
M33675	19.5238	25.4853
M33683	19.5377	27.2081
M33751	19.2244	28.3299
M33782	19.9165	25.9066
M33801	19.6468	84.5442
M33821	19.3547	78.9909
M33822	19.9553	23.7062
M33833	19.5892	24.856
M33835	19.8904	27.607
M33864	19.6325	22.8623
M33871	19.5685	33.6297
M33877	19.3462	32.6479
M33883	19.4258	100.458
M33884	19.502	110.989
M33885	19.6254	25.3997
M33892	19.4336	28.5577
M33901	19.6254	192.55
M33910	19.723	25.1836
M33935	19.9162	25.7881
M33936	19.6936	347.728
M33937	20.2444	129.039
M33939	19.3078	24.4077
M33941	19.4491	188.508
M33955	19.42	28.4367
M33957	19.49	24.801
M33960	19.6955	25.8701
M33961	19.6996	26.1488
M33968	19.7247	39.4994
M33969	19.5535	63.9825
M33971	19.7687	22.6143
M33972	19.7187	30.5042
M33973	19.6069	339.941
M34035	19.5187	21.7075
M34040	19.4346	726.344
M34062	19.5404	37.9094
M34106	19.6291	252.147
M34109	19.6042	29.7513
M34112	20.0067	24.2945
M34123	19.2917	87.3258
M34214	19.8376	134.933
M34221	19.5989	24.1857
M34244	19.42	37.0258
M34245	19.5124	26.0881
M34283	19.1354	182.184
M34289	19.3804	24.9781
M34306	19.7474	134.879
M34314	19.5769	25.2349
M34322	19.0642	48.0969
M34327	19.768	24.969
M34329	19.3702	22.4293
M34336	19.6467	28.4332
M34338	19.4265	35.9015
M34339	19.4634	27.6434
M34344	19.3527	28.2084
M34350	19.3992	32.4714
M34359	18.7722	50.5981
M34365	17.412	38.8355
M34384	19.696	22.3816
M34389	19.5485	264.864
M34390	19.4999	30.8531
M34395	19.3526	120.109
M34400	19.3532	24.5212
M34404	20.7235	29.405
M34407	20.0608	179.71
M34409	19.4579	42.0408
M34416	19.5013	46.4166
M34419	19.4958	26.5549
M34420	19.6923	211.802
M34441	19.4313	26.4584
M34453	18.5511	25.1165
M34456	19.2898	25.8672
M34469	20.0298	28.7202
M34481	19.8189	1151.83
M34499	19.4896	24.3801
M34513	19.7053	23.3467
M34516	19.557	29.2266
M34527	19.3244	73.7376
M34530	19.458	23.5884
M34533	19.3929	67.126
M34534	19.3521	37.7194
M34535	19.8505	28.0572
M34539	19.4171	36.5451
M34674	19.4166	44.0358
M34732	19.7472	22.0313
M34761	20.094	32.2122
M34878	19.404	23.5288
M34912	19.6056	33.5066
M35114	19.1861	22.9114
M35126	19.6357	30.0934
M35127	18.8839	30.0222
M35137	19.5377	35.9853
M35159	20.5768	49.351
M35160	19.608	24.8048
M35186	19.42	185.328
M35187	19.707	303.716
M35189	19.7238	602.909
M35193	18.9789	163.425
M35240	19.4082	22.075
M35253	20.0781	26.5548
M35254	19.5014	28.9859
M35255	19.5086	31.7402
M35257	19.1869	36.8831
M35270	19.0948	33.3735
M35305	19.1585	23.7669
M35320	19.6069	26.5549
M35322	19.5136	27.4675
M35326	19.2557	40.8037
M35327	19.6857	24.9928
M35331	19.476	25.9685
M35397	19.9807	28.6462
M35431	19.1647	30.2414
M35433	19.7667	68.8192
M35439	19.0949	191.821
M35451	19.4151	32.0137
M35464	19.0041	50.6797
M35472	19.7136	37.4314
M35527	19.33	24.0381
M35551	19.6898	31.7021
M35626	19.4023	27.8474
M35628	19.4348	36.5375
M35631	18.7726	76.2845
M35635	19.8381	23.4965
M35669	19.758	264.231
M35675	18.621	34.0185
M35678	19.747	229.015
M35718	19.2196	88.336
M35754	19.1726	32.3005
M35854	19.402	28.6287
M35977	19.54	26.7381
M35978	19.4633	25.2713
M36009	19.6396	41.8513
M36095	19.7651	24.8625
M36097	19.2183	28.524
M36098	20.0031	30.8711
M36099	19.5899	28.1585
M36103	19.6173	29.2146
M36115	20.1589	93.6977
M36131	19.6438	58.7117
M36134	19.5019	91.3662
M36230	19.7761	70.4479
M36300	19.9699	23.8319
M36376	20.3556	26.6595
M36399	19.4193	47.6179
M36468	20.2872	23.8257
M36515	19.2405	27.0326
M36552	19.4582	61.8946
M36553	19.5397	198.897
M36559	19.5397	24.955
M36585	19.5063	24.8361
M36589	19.3347	34.9528
M36673	19.5732	27.2613
M36738	20.1446	26.7475
M36754	19.6954	87.0858
M36756	19.6289	25.7905
M36776	19.4584	24.9932
M36802	19.8338	23.3503
M36808	19.2568	29.6334
M36850	19.9946	27.8915
M37004	19.883	21.1746
M37058	18.6204	413.318
M37097	19.6212	125.087
M37104	19.3235	26.3822
M37112	19.4592	24.9227
M37190	19.6431	128.003
M37202	19.6599	415.857
M37203	19.4584	77.7391
M37253	19.4191	24.2023
M37459	19.7914	22.182
M37506	18.7727	35.9872
M38150	20.6078	25.7115
M38178	19.1649	285.156
M38768	19.6047	28.8823
