# Supplementary material for: The relationship between human blood metabolites and preeclampsia-eclampsia: A Mendelian randomization study
Source: Medicine (Baltimore). 2024 Mar 29;103(13):e37505. doi: 10.1097/MD.0000000000037505 (PMC10977518; doi:10.1097/MD.0000000000037505)
Supplement: Supplementary file 3 [file medi-103-e37505-s003.xlsx]

## Sheet: Sheet1
Table S3. Inverse-variance weighted Mendelian randomization estimates for metabolites on PE(P<0.05).
ID	Metabolite	Trait	IVW analysis		nIV		Status	Category
			OR(95% CI)	P		Power
M00527	lactate	Preeclampsia	0.21 (0.09-0.50)	0.000426727	12	1	Known	Carbohydrate
M01123	inosine	Preeclampsia	0.87 (0.77-0.97)	0.01538	11	0.96	Known	Nucleotide
M01125	isoleucine	Preeclampsia	3.39 (1.15-9.94)	0.0262573	17	1	Known	Amino acid
M02132	citrulline	Preeclampsia	0.48 (0.26-0.86)	0.014276	46	1	Known	Amino acid
M02730	gamma-glutamylglutamine	Preeclampsia	0.48 (0.26-0.90)	0.0229928	21	1	Known	Peptide
M02734	gamma-glutamyltyrosine	Preeclampsia	0.40 (0.19-0.82)	0.0122068	44	1	Known	Peptide
M20489	glucose	Preeclampsia	0.50 (0.27-0.96)	0.0356954	38	1	Known	Carbohydrate
M20675	1,5-anhydroglucitol (1,5-AG)	Preeclampsia	1.88 (1.18-3.00)	0.00801805	31	1	Known	Carbohydrate
M32553	phenol sulfate	Preeclampsia	1.92 (1.37-2.69)	0.000161323	17	1	Known	Amino acid
M33228	1-arachidonoylglycerophosphocholine*	Preeclampsia	0.56 (0.35-0.90)	0.0156375	21	1	Known	Lipid
M36230	X-14304--leucylalanine	Preeclampsia	0.76 (0.58-0.99)	0.0455728	20	1	Known	Peptide
M36808	dimethylarginine (SDMA + ADMA)	Preeclampsia	0.42 (0.18-0.94)	0.0353723	34	1	Known	Amino acid
M19362	X-06226	Preeclampsia	2.54 (1.08-5.99)	0.0328284	23	1	Unknown
M19414	X-06350	Preeclampsia	2.06 (1.15-3.69)	0.0148587	14	1	Unknown
M19415	X-06351	Preeclampsia	0.40 (0.18-0.89)	0.0244467	6	1	Unknown
M22032	X-08766	Preeclampsia	2.14 (1.23-3.73)	0.00739488	16	1	Unknown
M24074	X-09706	Preeclampsia	2.33 (1.29-4.21)	0.00495293	20	1	Unknown
M32560	X-07765	Preeclampsia	0.79 (0.65-0.96)	0.017178	12	1	Unknown
M32691	X-11374	Preeclampsia	0.66 (0.46-0.93)	0.0181441	16	1	Unknown
M32787	X-11470	Preeclampsia	0.53 (0.30-0.95)	0.0325547	15	1	Unknown
M33391	X-12040	Preeclampsia	1.07 (1.00-1.15)	0.0482989	16	1	Unknown
M33408	X-12056	Preeclampsia	0.73 (0.57-0.94)	0.0129244	14	1	Unknown
M34314	X-12704	Preeclampsia	1.39 (1.06-1.83)	0.0175142	10	1	Unknown
M00575	arabinose	Eclampsia	0.22 (0.06-0.77)	0.0176143	5	0.99	Known	Carbohydrate
M01303	malate	Eclampsia	0.05 (0.00-0.68)	0.0241947	17	1	Known	Energy
M02730	gamma-glutamylglutamine	Eclampsia	0.04 (0.00-0.41)	0.00733932	21	1	Known	Peptide
M15958	phenylacetate	Eclampsia	5.25 (1.31-21.09)	0.0193187	10	1	Known	Amino acid
M21127	1-palmitoylglycerol (1-monopalmitin)	Eclampsia	16.59 (1.32-207.95)	0.0294393	13	1	Known	Amino acid
M27513	indoleacetate	Eclampsia	5.11 (1.28-20.46)	0.0212221	21	1	Known	Amino acid
M32197	3-(4-hydroxyphenyl)lactate	Eclampsia	0.11 (0.01-0.94)	0.0433203	23	1	Known	Amino acid
M37097	tryptophan betaine	Eclampsia	0.46 (0.23-0.92)	0.0293972	13	0.95	Known	Amino acid
M12593	X-02973	Eclampsia	42.68 (1.23-1486.76)	0.0382448	25	NA	Unknown
M16818	X-04495	Eclampsia	0.04 (0.00-0.29)	0.0017205	11	1	Unknown
M21630	X-08402	Eclampsia	7.93 (1.43-43.86)	0.0176418	22	1	Unknown
M27278	X-10510	Eclampsia	11.69 (1.40-97.83)	0.023344	22	1	Unknown
M32735	X-01911	Eclampsia	0.30 (0.11-0.82)	0.0190478	17	0.99	Unknown
M32769	X-11452	Eclampsia	8.79 (1.48-52.19)	0.0167279	5	1	Unknown
M33132	X-11787	Eclampsia	75.18 (3.11-1816.85)	0.00785134	30	NA	Unknown
M33144	X-11799	Eclampsia	0.37 (0.16-0.86)	0.0209141	8	0.96	Unknown
M33197	X-11852	Eclampsia	0.48 (0.26-0.90)	0.0223503	9	0.94	Unknown
M34527	X-12844	Eclampsia	0.05 (0.01-0.31)	0.00147111	16	1	Unknown
