# Supplementary material for: The relationship between human blood metabolites and preeclampsia-eclampsia: A Mendelian randomization study
Source: Medicine (Baltimore). 2024 Mar 29;103(13):e37505. doi: 10.1097/MD.0000000000037505 (PMC10977518; doi:10.1097/MD.0000000000037505)
Supplement: Supplementary file 6 [file medi-103-e37505-s006.xlsx]

## Sheet: Sheet1
Table S4 The results of MR-PRESSO
ID	Tiait	Metabolite	Global Test Pvalue	Outliers	Removal of outliers Global Test Pvalue
M00527	Preeclampsia	lactate	0.609	NA	0.609
M01123	Preeclampsia	inosine	0.991	NA	0.991
M01125	Preeclampsia	isoleucine	0.694	NA	0.694
M02132	Preeclampsia	citrulline	0.542	NA	0.542
M02730	Preeclampsia	gamma-glutamylglutamine	0.356	NA	0.356
M02734	Preeclampsia	gamma-glutamyltyrosine	0.024	rs2933568	0.21
M20489	Preeclampsia	glucose	0.573	NA	0.573
M20675	Preeclampsia	1,5-anhydroglucitol (1,5-AG)	0.05
M32553	Preeclampsia	phenol sulfate	0.844	NA	0.844
M33228	Preeclampsia	1-arachidonoylglycerophosphocholine*	0.276	NA	0.276
M36230	Preeclampsia	X-14304--leucylalanine	0.273	NA	0.273
M36808	Preeclampsia	dimethylarginine (SDMA + ADMA)	0.166	NA	0.166
M19362	Preeclampsia	X-06226	0.176	NA	0.176
M19414	Preeclampsia	X-06350	0.542	NA	0.542
M19415	Preeclampsia	X-06351	0.486	NA	0.486
M22032	Preeclampsia	X-08766	0.304	NA	0.304
M24074	Preeclampsia	X-09706	0.401	NA	0.401
M32560	Preeclampsia	X-07765	0.691	NA	0.691
M32691	Preeclampsia	X-11374	0.089	NA	0.089
M32787	Preeclampsia	X-11470	0.119	NA	0.119
M33391	Preeclampsia	X-12040	0.498	NA	0.498
M33408	Preeclampsia	X-12056	0.612	NA	0.612
M34314	Preeclampsia	X-12704	0.288	NA	0.288
M00575	Eclampsia	arabinose	0.967	NA	0.967
M01303	Eclampsia	malate	0.738	NA	0.738
M02730	Eclampsia	gamma-glutamylglutamine	0.285	NA	0.285
M15958	Eclampsia	phenylacetate	0.754	NA	0.754
M21127	Eclampsia	1-palmitoylglycerol (1-monopalmitin)	0.777	NA	0.777
M27513	Eclampsia	indoleacetate	0.971	NA	0.971
M32197	Eclampsia	3-(4-hydroxyphenyl)lactate	0.75	NA	0.75
M37097	Eclampsia	tryptophan betaine	0.316	NA	0.316
M12593	Eclampsia	X-02973	0.867	NA	0.867
M16818	Eclampsia	X-04495	0.713	NA	0.713
M21630	Eclampsia	X-08402	0.652	NA	0.652
M27278	Eclampsia	X-10510	0.368	NA	0.368
M32735	Eclampsia	X-01911	0.69	NA	0.69
M32769	Eclampsia	X-11452	0.649	NA	0.649
M33132	Eclampsia	X-11787	0.3	NA	0.3
M33144	Eclampsia	X-11799	0.74	NA	0.74
M33197	Eclampsia	X-11852	0.626	NA	0.626
M34527	Eclampsia	X-12844	0.517	NA	0.517
