# Supplementary material for: The relationship between human blood metabolites and preeclampsia-eclampsia: A Mendelian randomization study
Source: Medicine (Baltimore). 2024 Mar 29;103(13):e37505. doi: 10.1097/MD.0000000000037505 (PMC10977518; doi:10.1097/MD.0000000000037505)
Supplement: Supplementary file 9 [file medi-103-e37505-s009.xlsx]

## Sheet: Sheet1
Supplementary Table S5 Reverse MR results of candidate metabolite-PE associations
ID	Tiait	Metabolite	IVW analysis			MR-egger analysis			Weighted median analysis			Cochran's Q test						MR-Egger test
			OR(95%CI)	P	Beta	OR(95%CI)	P	Beta	OR(95%CI)	P	Beta	Q-stat-MR-Egger	Df-MR-Egger	P-MR-Egger	Q-stat-IVW	Df-IVW	P-IVW	Intercept	Se	P
M00527	Preeclampsia	lactate	0.99 (0.97-1.01)	0.384368	-0.00800893	0.99 (0.91-1.07)	0.753256	-0.013676	1.01 (0.98-1.03)	0.650039	0.00515745	16.7982	11	0.113989	16.8269	12	0.156226	0.000650662	0.0047451	0.893411
M01123	Preeclampsia	inosine	0.96 (0.90-1.04)	0.310115	-0.03717	1.14 (0.82-1.58)	0.43984	0.133308	0.96 (0.88-1.06)	0.444318	-0.0374007	9.49148	11	0.576623	10.5955	12	0.563869	-0.0191808	0.0182552	0.315932
M01125	Preeclampsia	isoleucine	1.00 (0.99-1.01)	0.564285	-0.00332534	1.00 (0.98-1.01)	0.761616	-0.00210473	0.99 (0.94-1.04)	0.66877	-0.0118479	16.6944	11	0.117247	16.854	12	0.155172	0.000999556	0.00308208	0.751785
M02132	Preeclampsia	citrulline	0.99 (0.98-1.01)	0.326149	-0.00649336	1.03 (0.98-1.09)	0.296255	0.0316399	0.99 (0.97-1.01)	0.260493	-0.00995023	9.59106	11	0.567502	11.4346	12	0.492088	-0.00433012	0.00318917	0.20174
M02730	Preeclampsia	gamma-glutamylglutamine	1.00 (0.98-1.01)	0.899041	-0.000920171	0.98 (0.92-1.05)	0.612256	-0.0166137	0.99 (0.98-1.01)	0.58744	-0.0054322	7.9611	11	0.716784	8.21719	12	0.767936	0.00179139	0.00353992	0.622807
M02734	Preeclampsia	gamma-glutamyltyrosine	1.00 (0.99-1.02)	0.793289	0.001797	1.01 (0.95-1.07)	0.717656	0.0111788	1.01 (0.99-1.03)	0.476258	0.00669016	10.3468	11	0.499485	10.4491	12	0.576623	-0.00106023	0.00331541	0.755121
M19362	Preeclampsia	X-06226	0.98 (0.97-0.99)	0.00265482	-0.0209326	0.95 (0.90-1.01)	0.164727	-0.0463698	0.98 (0.96-1.00)	0.0242789	-0.0212644	4.58833	11	0.949456	5.29013	12	0.94758	0.00292023	0.00348585	0.420008
M19414	Preeclampsia	X-06350	1.00 (0.98-1.03)	0.673094	0.00464078	1.07 (0.98-1.18)	0.1785	0.068729	1.00 (0.97-1.03)	0.983951	0.000310794	6.71228	11	0.821882	8.60854	12	0.735953	-0.00737946	0.0053589	0.195874
M19415	Preeclampsia	X-06351	1.00 (0.97-1.03)	0.995557	7.40425e-05	1.03 (0.92-1.15)	0.615173	0.029623	1.00 (0.96-1.04)	0.982869	-0.00040419	8.80398	11	0.63998	9.08545	12	0.695615	-0.00341828	0.00644308	0.606286
M20489	Preeclampsia	glucose	1.00 (0.99-1.01)	0.938722	-0.000487596	1.01 (0.95-1.07)	0.764512	0.0090271	1.00 (0.98-1.02)	0.904594	-0.00101587	14.7814	11	0.192727	14.9296	12	0.245309	-0.0010911	0.00328514	0.746032
M20675	Preeclampsia	1,5-anhydroglucitol (1,5-AG)	1.00 (0.97-1.02)	0.786905	-0.00358423	1.01 (0.89-1.14)	0.898704	0.00798013	0.99 (0.96-1.02)	0.603035	-0.00830594	21.1338	11	0.0320106	21.206	12	0.0474442	-0.00131648	0.00679366	0.84988
M22032	Preeclampsia	X-08766	1.01 (0.99-1.04)	0.207451	0.0145422	1.01 (0.91-1.11)	0.868483	0.00862853	1.01 (0.98-1.05)	0.354844	0.0144994	11.4498	11	0.406383	11.4647	12	0.489571	0.000681491	0.00570758	0.90711
M24074	Preeclampsia	X-09706	1.00 (0.98-1.02)	0.953815	0.000518469	1.01 (0.93-1.09)	0.826455	0.00886751	1.01 (0.98-1.03)	0.577138	0.00645594	5.24107	11	0.918932	5.28818	12	0.947654	-0.000951487	0.00438353	0.832135
M32553	Preeclampsia	phenol sulfate	1.02 (0.98-1.06)	0.256994	0.0216899	1.05 (0.89-1.25)	0.559498	0.0521822	1.04 (0.99-1.08)	0.133614	0.0351804	13.3239	11	0.272682	13.482	12	0.334999	-0.00351252	0.00972251	0.724735
M32560	Preeclampsia	X-07765	0.92 (0.87-0.98)	0.00929477	-0.0817638	1.00 (0.77-1.31)	0.978168	0.00382196	0.93 (0.85-1.01)	0.0870099	-0.074566	9.71418	11	0.556265	10.1292	12	0.60463	-0.00984678	0.0152855	0.532655
M32691	Preeclampsia	X-11374	0.98 (0.93-1.03)	0.445084	-0.0199617	1.04 (0.82-1.31)	0.770916	0.0356539	0.99 (0.93-1.06)	0.742983	-0.0111023	16.2466	11	0.132221	16.584	12	0.165929	-0.00630295	0.0131876	0.642045
M32787	Preeclampsia	X-11470	1.00 (0.98-1.03)	0.973644	0.000417872	1.05 (0.94-1.16)	0.437367	0.0443234	0.99 (0.96-1.03)	0.733679	-0.00591639	6.29294	11	0.853121	6.96584	12	0.859862	-0.00502362	0.00612408	0.429459
M33228	Preeclampsia	1-arachidonoylglycerophosphocholine*	1.00 (0.98-1.02)	0.720566	0.00367376	1.00 (0.92-1.09)	0.964564	0.00204957	1.01 (0.98-1.04)	0.445095	0.010283	7.5251	11	0.755107	7.52646	12	0.820955	0.0001851	0.00500431	0.971157
M33391	Preeclampsia	X-12040	1.03 (0.89-1.20)	0.649132	0.0335674	0.98 (0.51-1.89)	0.953066	-0.0201612	0.98 (0.84-1.14)	0.812622	-0.0184559	22.3495	11	0.0218015	22.4047	12	0.0332267	0.00615887	0.0373536	0.872029
M33408	Preeclampsia	X-12056	1.02 (0.97-1.07)	0.440858	0.0197841	1.02 (0.82-1.27)	0.863312	0.0197576	1.01 (0.95-1.08)	0.684859	0.0133107	7.20028	11	0.78264	7.20028	12	0.844099	3.0502e-06	0.0125402	0.99981
M34314	Preeclampsia	X-12704	0.98 (0.92-1.05)	0.625855	-0.0176421	0.93 (0.67-1.29)	0.684222	-0.0695295	1.00 (0.92-1.09)	0.978648	0.00115726	17.4622	11	0.0949288	17.6247	12	0.12757	0.00590568	0.0184569	0.754985
M36230	Preeclampsia	X-14304--leucylalanine	1.00 (0.96-1.05)	0.901865	0.00274634	0.92 (0.75-1.11)	0.397877	-0.0881119	1.00 (0.94-1.06)	0.878511	-0.00458307	10.1386	11	0.517968	11.0041	12	0.528571	0.0102509	0.0110186	0.372173
M36808	Preeclampsia	dimethylarginine (SDMA + ADMA)	1.00 (0.99-1.01)	0.607653	-0.00287491	1.02 (0.97-1.07)	0.464505	0.0185279	1.00 (0.98-1.01)	0.735332	-0.00261755	9.34884	11	0.589726	10.1575	12	0.602143	-0.00251291	0.0027944	0.387772
M00575	Eclampsia	arabinose	1.00 (0.99-1.02)	0.627048	0.0038776	1.01 (0.91-1.12)	0.869922	0.0112609	1.00 (0.99-1.02)	0.731109	0.00316445	0.260494	1	0.609781	0.27936	2	0.869637	-0.00262761	0.0191303	0.913102
M01303	Eclampsia	malate	1.00 (0.99-1.01)	0.682766	-0.00241713	1.03 (0.95-1.11)	0.613171	0.0274232	1.00 (0.98-1.01)	0.649393	-0.00299767	0.000789722	1	0.977581	0.586546	2	0.745818	-0.0106142	0.0138685	0.584127
M02730	Eclampsia	gamma-glutamylglutamine	1.00 (0.99-1.02)	0.481218	0.00433514	0.96 (0.90-1.03)	0.470021	-0.0379358	1.01 (1.00-1.02)	0.162003	0.00743225	1.34223	1	0.246641	3.40646	2	0.182095	0.0151902	0.0122489	0.432019
M12593	Eclampsia	X-02973	1.00 (0.99-1.01)	0.746728	-0.00103062	0.98 (0.94-1.03)	0.558318	-0.018558	1.00 (0.99-1.01)	0.840288	-0.000763385	0.00391399	1	0.950115	0.633878	2	0.728375	0.00630339	0.00794175	0.572899
M15958	Eclampsia	phenylacetate	0.99 (0.97-1.01)	0.444111	-0.00913592	1.11 (0.99-1.25)	0.322373	0.107441	0.99 (0.97-1.01)	0.256874	-0.012039	0.102968	1	0.748297	4.00851	2	0.134761	-0.0413155	0.0209061	0.298221
M16818	Eclampsia	X-04495	1.00 (0.99-1.02)	0.544018	0.00463491	1.01 (0.92-1.12)	0.868468	0.010523	1.00 (0.99-1.02)	0.612363	0.00459875	0.972478	1	0.324063	0.986559	2	0.610621	-0.00210975	0.0177793	0.924808
M21127	Eclampsia	1-palmitoylglycerol (1-monopalmitin)	1.00 (0.99-1.02)	0.753257	0.00214647	0.98 (0.89-1.09)	0.813569	-0.0155143	1.00 (0.99-1.02)	0.708635	0.00301412	1.19468	1	0.274387	1.33845	2	0.512105	0.00638345	0.0184014	0.787426
M21630	Eclampsia	X-08402	1.00 (0.99-1.01)	0.725384	-0.00201678	1.00 (0.92-1.08)	0.945023	-0.00361763	1.00 (0.99-1.01)	0.824227	-0.00150939	1.14783	1	0.284004	1.14955	2	0.562831	0.000567466	0.0146513	0.975355
M27278	Eclampsia	X-10510	1.00 (0.99-1.01)	0.502298	-0.00383036	0.98 (0.91-1.06)	0.745182	-0.0159931	1.00 (0.98-1.01)	0.731843	-0.00231154	0.416431	1	0.518723	0.522386	2	0.770132	0.00432772	0.0132953	0.799662
M27513	Eclampsia	indoleacetate	0.99 (0.97-1.00)	0.0528715	-0.0132342	1.04 (0.95-1.14)	0.534806	0.0424544	0.99 (0.97-1.00)	0.0920216	-0.0140801	0.000257411	1	0.987199	1.41169	2	0.493691	-0.0201138	0.0169303	0.445424
M32197	Eclampsia	3-(4-hydroxyphenyl)lactate	1.00 (0.98-1.01)	0.496712	-0.00395667	1.05 (0.97-1.14)	0.413867	0.0520687	1.00 (0.98-1.01)	0.479105	-0.00499125	5.24121e-05	1	0.994224	2.04579	2	0.359552	-0.0198254	0.0138611	0.38844
M32735	Eclampsia	X-01911	0.99 (0.97-1.02)	0.662289	-0.0061696	0.94 (0.78-1.13)	0.617758	-0.0636999	1.00 (0.97-1.03)	0.883739	-0.00245362	0.727255	1	0.393775	1.11875	2	0.571567	0.0205773	0.0328873	0.644067
M32769	Eclampsia	X-11452	0.99 (0.97-1.02)	0.572719	-0.00769086	0.99 (0.83-1.18)	0.914536	-0.00797457	0.99 (0.96-1.02)	0.628793	-0.0119665	0.410162	1	0.521887	0.412547	2	0.813611	0.00154122	0.0315578	0.968934
M33132	Eclampsia	X-11787	1.00 (0.99-1.00)	0.586454	-0.00186054	1.03 (0.99-1.07)	0.407666	0.0293105	1.00 (0.99-1.01)	0.584872	-0.00224419	0.019458	1	0.889061	2.10521	2	0.349028	-0.011324	0.00784095	0.38555
M33144	Eclampsia	X-11799	1.04 (0.98-1.10)	0.251075	0.0347638	1.35 (1.07-1.72)	0.240544	0.303604	1.03 (0.98-1.08)	0.275353	0.0268496	0.0434088	1	0.834957	5.14575	2	0.0763157	-0.097049	0.0429642	0.265325
M33197	Eclampsia	X-11852	0.99 (0.95-1.04)	0.811527	-0.00543117	0.96 (0.70-1.33)	0.851189	-0.0390468	1.00 (0.95-1.05)	0.88502	-0.00380231	1.10157	1	0.293921	1.14886	2	0.563025	0.012001	0.0579204	0.869934
M34527	Eclampsia	X-12844	0.99 (0.98-1.00)	0.13812	-0.0104465	1.01 (0.92-1.10)	0.927064	0.00528102	0.99 (0.97-1.01)	0.206898	-0.0107196	0.000420846	1	0.983633	0.120697	2	0.941436	-0.00563501	0.0162482	0.787478
M37097	Eclampsia	tryptophan betaine	0.99 (0.96-1.03)	0.799343	-0.00503459	1.03 (0.80-1.34)	0.839698	0.0336802	0.99 (0.95-1.04)	0.754518	-0.00708894	0.452256	1	0.501265	0.541754	2	0.76271	-0.0138799	0.0463959	0.814943
