# Supplementary material for: The relationship between human blood metabolites and preeclampsia-eclampsia: A Mendelian randomization study
Source: Medicine (Baltimore). 2024 Mar 29;103(13):e37505. doi: 10.1097/MD.0000000000037505 (PMC10977518; doi:10.1097/MD.0000000000037505)
Supplement: Supplementary file 10 [file medi-103-e37505-s010.xlsx]

## Sheet: Sheet1
Supplementary Table S6 The SNP-based heritability (h2) of the metabolites
ID	Tiait	Metabolite	h2	h2 SE	Lambda GC	Mean Chi2	Intercept	Intercept SE	Ratio	Ratio SE	Rg	Rg se	Rg p
M01125	Preeclampsia	isoleucine	NA	NA	NA	NA	NA	NA	NA	NA	NA	NA	NA
M02132	Preeclampsia	citrulline	0.581874	0.0790397	1.09525	1.10396	1.02644	0.00646048	0.254297	0.0621432	0.010849	0.0872182	0.901007
M32553	Preeclampsia	phenol sulfate	NA	NA	NA	NA	NA	NA	NA	NA	NA	NA	NA
M36808	Preeclampsia	dimethylarginine (SDMA + ADMA)	0.110154	0.0625552	1.03895	1.04017	1.02713	0.00589128	0.675419	0.146667	-0.219492	0.183423	0.231444
M02730	Preeclampsia	gamma-glutamylglutamine	0.0442308	0.0610971	0.976937	1.00273	0.996869	0.00555421	-1.14803	2.03629	0.297092	0.282664	0.293239
M36230	Preeclampsia	X-14304--leucylalanine	NA	NA	NA	NA	NA	NA	NA	NA	NA	NA	NA
M00527	Preeclampsia	lactate	NA	NA	NA	NA	NA	NA	NA	NA	NA	NA	NA
M20489	Preeclampsia	glucose	0.178935	0.0620874	1.03895	1.05043	1.02653	0.00551274	0.526025	0.109324	0.20678	0.144558	0.152594
M01123	Preeclampsia	inosine	0.333226	0.197128	0.994781	0.998263	0.981685	0.0061527	10.5444	-3.54226	0.00646727	0.178765	0.971141
M33228	Preeclampsia	1-arachidonoylglycerophosphocholine*	0.30577	0.0677425	1.04315	1.05447	1.01584	0.00631568	0.290901	0.115957	-0.163472	0.119804	0.172412
M15958	Eclampsia	phenylacetate	NA	NA	NA	NA	NA	NA	NA	NA	NA	NA	NA
M21127	Eclampsia	1-palmitoylglycerol (1-monopalmitin)	0.369214	0.0723199	1.04315	1.05152	1.00486	0.00593178	0.0943247	0.115139	-0.741764	0.709429	0.295756
M27513	Eclampsia	indoleacetate	0.020696	0.0617177	1.00588	1.02052	1.01773	0.006297	0.863928	0.306897	-1.7927	2.7816	0.519262
M32197	Eclampsia	3-(4-hydroxyphenyl)lactate	0.260491	0.0634632	1.05353	1.05263	1.01731	0.005642	0.328831	0.107192	-1.43411	0.789705	0.0693682
M37097	Eclampsia	tryptophan betaine	0.162424	0.0798775	0.988071	0.991657	0.970916	0.00628689	3.48582	-0.753517	-0.307103	1.01281	0.761724
M00575	Eclampsia	arabinose	NA	NA	NA	NA	NA	NA	NA	NA	NA	NA	NA
M02730	Eclampsia	gamma-glutamylglutamine	0.0442308	0.0610971	0.976937	1.00273	0.996869	0.00555421	-1.14803	2.03629	-0.837439	1.97374	0.671353
M01303	Eclampsia	malate	0.079639	0.0676909	1.01764	1.02984	1.01992	0.00609642	0.667548	0.204312	0.595696	1.32794	0.653731
