# Supplementary material for: The relationship between human blood metabolites and preeclampsia-eclampsia: A Mendelian randomization study
Source: Medicine (Baltimore). 2024 Mar 29;103(13):e37505. doi: 10.1097/MD.0000000000037505 (PMC10977518; doi:10.1097/MD.0000000000037505)
Supplement: Supplementary file 11 [file medi-103-e37505-s011.xlsx]

## Sheet: Sheet1
Supplementary Table S7 Confounder MR results of candidate metabolite PE
ID	Tiait	Metabolite	Category
M00527	Preeclampsia	lactate	Carbohydrate
M01123	Preeclampsia	inosine	Nucleotide
M01125	Preeclampsia	isoleucine	Amino acid
M02132	Preeclampsia	citrulline	Amino acid
M02730	Preeclampsia	gamma-glutamylglutamine	Peptide
M20489	Preeclampsia	glucose	Carbohydrate
M32553	Preeclampsia	phenol sulfate	Amino acid
M33228	Preeclampsia	1-arachidonoylglycerophosphocholine*	Lipid
M36230	Preeclampsia	X-14304--leucylalanine	Peptide
M36808	Preeclampsia	dimethylarginine (SDMA + ADMA)	Amino acid
M00575	Eclampsia	arabinose	Carbohydrate
M01303	Eclampsia	malate	Energy
M02730	Eclampsia	gamma-glutamylglutamine	Peptide
M15958	Eclampsia	phenylacetate	Amino acid
M21127	Eclampsia	1-palmitoylglycerol (1-monopalmitin)	Amino acid
M27513	Eclampsia	indoleacetate	Amino acid
M32197	Eclampsia	3-(4-hydroxyphenyl)lactate	Amino acid
M37097	Eclampsia	tryptophan betaine	Amino acid
ID	Tiait	Metabolite	Category	Confouding	PMID	BETA	P
M01125	Preeclamps	isoleucine	Amino acid	rs6084839	UKBB	-0.002044	6.8e-06
M02132	Preeclamps	citrulline	Amino acid	rs10164524	UKBB	-0.005069	1.94e-06
M02132	Preeclamps	citrulline	Amino acid	rs13267180	UKBB	-0.006128	1.42e-08
M02132	Preeclamps	citrulline	Amino acid	rs17681684	28566273	0.068	3.1e-07
M02132	Preeclamps	citrulline	Amino acid	rs7012395	UKBB	-0.01375	1.46e-07
M32553	Preeclamps	phenol sulfate	Amino acid	rs13195040	UKBB	-0.01656	7.05e-07
M32553	Preeclamps	phenol sulfate	Amino acid	rs13211507	UKBB	0.01736	1.22e-07
M32553	Preeclamps	phenol sulfate	Amino acid	rs16901784	UKBB	0.01639	8.32e-08
M32553	Preeclamps	phenol sulfate	Amino acid	rs4324798	UKBB	0.0178	4.93e-08
M32553	Preeclamps	phenol sulfate	Amino acid	rs2305929	22885924	-0.018	1e-10
M36808	Preeclamps	dimethylarginine (SDMA + ADMA)	Amino acid
M00527	Preeclamps	lactate	Carbohydrate	rs2000812	20686565	NA	2.52e-09
M00527	Preeclamps	lactate	Carbohydrate	rs780093	28334899	0.0515	3e-47
M20489	Preeclamps	glucose	Carbohydrate	rs13431652	20081858	NA	2.89e-63
M20489	Preeclamps	glucose	Carbohydrate	rs17616642	UKBB	-0.01635	3.91e-09
M02730	Preeclamps	gamma-glutamylglutamine	Peptide	rs1260326	24097068	-0.0512	3.08e-42
M02730	Preeclamps	gamma-glutamylglutamine	Peptide	rs3094600	UKBB	-0.01304	4.91e-08
M02730	Preeclamps	gamma-glutamylglutamine	Peptide	rs4587207	17554300	NA	1.8e-10
M36230	Preeclamps	X-14304--leucylalanine	Peptide	rs4351	UKBB	-0.002363	6.26e-06
M36230	Preeclamps	X-14304--leucylalanine	Peptide	rs6533515	UKBB	0.009184	1e-11
M15958	Eclamps	phenylacetate	Amino acid
M21127	Eclamps	1-palmitoylglycerol (1-monopalmitin)	Amino acid	rs1260326	24097068	-0.051	3e-42
M27513	Eclamps	indoleacetate	Amino acid	rs1458095	19851299	0.19	7e-06
M27513	Eclamps	indoleacetate	Amino acid	rs426434	28892062	-0.02292	8.21e-07
M27513	Eclamps	indoleacetate	Amino acid	rs7809234	UKBB	-0.01965	2.66e-09
M32197	Eclamps	3-(4-hydroxyphenyl)lactate	Amino acid	rs4625783	UKBB	-0.01125	4.24e-06
M32197	Eclamps	3-(4-hydroxyphenyl)lactate	Amino acid	rs8024	UKBB	0.02769	1.06e-27
M37097	Eclamps	tryptophan betaine	Amino acid	rs3821142	UKBB	-0.005135	2.07
M37097	Eclamps	tryptophan betaine	Amino acid	rs719672	KBB	0.01591	2.23e-07
