# Supplementary material for: The relationship between human blood metabolites and preeclampsia-eclampsia: A Mendelian randomization study
Source: Medicine (Baltimore). 2024 Mar 29;103(13):e37505. doi: 10.1097/MD.0000000000037505 (PMC10977518; doi:10.1097/MD.0000000000037505)
Supplement: Supplementary file 12 [file medi-103-e37505-s012.xlsx]

## Sheet: Sheet1
Supplementary Table 8 Metabolic pathways with significant enrichment of blood metabolites
Trait	Metabolic pathways	Involved metabolites	p value
Preeclampsia	Glycolysis / Gluconeogenesis	Lactate，Glucose	0.003
Preeclampsia	Valine, leucine and isoleucine biosynthesis	Isoleucine	0.031
Eclampsia	Pyruvate metabolism	Malate，Lactate	0.001
Eclampsia	Phenylalanine metabolism	Phenylacetic acid	0.026
Eclampsia	Citrate cycle (TCA cycle)	Malate	0.05
